# Supplementary material for: Isolation, Identification, and Drug Susceptibility Testing of the Pathogen Causing Perforation Disease in Giant Spiny Frog Tadpoles (Quasipaa spinosa)
Source: Microorganisms. 2026 Apr 30;14(5):1016. doi: 10.3390/microorganisms14051016 (PMC13209465; doi:10.3390/microorganisms14051016)
Supplement: Supplementary file 1 [file microorganisms-14-01016-s001.zip]

Archive with 1 entries (1 files):
- microorganisms-4202023-supplementary.pdf
